# Supplementary material for: Assessing Cardiovascular Risk in Geriatric Patients Without Atherosclerotic Cardiovascular Disease
Source: J Clin Med. 2024 Nov 25;13(23):7133. doi: 10.3390/jcm13237133 (PMC11641976; doi:10.3390/jcm13237133)
Supplement: Supplementary file 1 [file jcm-13-07133-s001.zip]

Archive with 1 entries (1 files):
- jcm-3231623-supplementary.pdf
